# Supplementary material for: Cross-cutting scenarios and strategies for designing decarbonization pathways in the transport sector toward carbon neutrality
Source: Nat Commun. 2022 Jun 24;13:3629. doi: 10.1038/s41467-022-31354-9 (PMC9232649; doi:10.1038/s41467-022-31354-9)
Supplement: Supplementary file 4 — Source data [file 41467_2022_31354_MOESM4_ESM.xlsx]

## Sheet: Fig 2a
Scenario	Year	Emissions (Mt)
BaU	2015	1231.37
BaU	2016	1263.39
BaU	2017	1295.11
BaU	2018	1330.28
BaU	2019	1368.98
BaU	2020	1417.64
BaU	2021	1472.9
BaU	2022	1529.75
BaU	2023	1588.62
BaU	2024	1649.33
BaU	2025	1710.69
BaU	2026	1749.48
BaU	2027	1786.53
BaU	2028	1824.7
BaU	2029	1864.01
BaU	2030	1904.12
BaU	2031	1898.25
BaU	2032	1892.29
BaU	2033	1886.01
BaU	2034	1879.46
BaU	2035	1872.6
BaU	2036	1839.97
BaU	2037	1806.97
BaU	2038	1773.52
BaU	2039	1739.78
BaU	2040	1705.98
BaU	2041	1684.99
BaU	2042	1664.43
BaU	2043	1644.46
BaU	2044	1622.51
BaU	2045	1596.12
BaU	2046	1566.15
BaU	2047	1536.95
BaU	2048	1508.51
BaU	2049	1480.67
BaU	2050	1449.84
BaU	2051	1434.64
BaU	2052	1418.85
BaU	2053	1403.56
BaU	2054	1388.74
BaU	2055	1374.31
BaU	2056	1358.72
BaU	2057	1343.46
BaU	2058	1328.49
BaU	2059	1313.79
BaU	2060	1299.3
I_Tech	2015	1231.37
I_Tech	2016	1243.57
I_Tech	2017	1254.37
I_Tech	2018	1267.36
I_Tech	2019	1282.45
I_Tech	2020	1305.36
I_Tech	2021	1344.5
I_Tech	2022	1384.19
I_Tech	2023	1424.77
I_Tech	2024	1466.05
I_Tech	2025	1506.91
I_Tech	2026	1527.05
I_Tech	2027	1545.08
I_Tech	2028	1563.47
I_Tech	2029	1582.21
I_Tech	2030	1601.2
I_Tech	2031	1581.28
I_Tech	2032	1561.3
I_Tech	2033	1541.26
I_Tech	2034	1521.12
I_Tech	2035	1500.87
I_Tech	2036	1461.14
I_Tech	2037	1421.83
I_Tech	2038	1382.9
I_Tech	2039	1344.67
I_Tech	2040	1307.37
I_Tech	2041	1278.2
I_Tech	2042	1249.82
I_Tech	2043	1222.31
I_Tech	2044	1193.83
I_Tech	2045	1162.63
I_Tech	2046	1133.28
I_Tech	2047	1105.14
I_Tech	2048	1078.15
I_Tech	2049	1051.93
I_Tech	2050	1026.07
I_Tech	2051	1004.52
I_Tech	2052	982.735
I_Tech	2053	961.456
I_Tech	2054	940.647
I_Tech	2055	920.271
I_Tech	2056	899.306
I_Tech	2057	878.759
I_Tech	2058	858.607
I_Tech	2059	838.828
I_Tech	2060	819.403
S_Regu	2015	1231.37
S_Regu	2016	1258.63
S_Regu	2017	1285.59
S_Regu	2018	1315.85
S_Regu	2019	1349.34
S_Regu	2020	1391.95
S_Regu	2021	1440.85
S_Regu	2022	1490.95
S_Regu	2023	1542.3
S_Regu	2024	1594.83
S_Regu	2025	1648.15
S_Regu	2026	1680.64
S_Regu	2027	1711.15
S_Regu	2028	1741.77
S_Regu	2029	1773.38
S_Regu	2030	1804.72
S_Regu	2031	1792.69
S_Regu	2032	1781.15
S_Regu	2033	1770.08
S_Regu	2034	1759.38
S_Regu	2035	1748.86
S_Regu	2036	1714.15
S_Regu	2037	1679.27
S_Regu	2038	1644.37
S_Regu	2039	1609.96
S_Regu	2040	1576.07
S_Regu	2041	1553.16
S_Regu	2042	1531.09
S_Regu	2043	1510.03
S_Regu	2044	1485.99
S_Regu	2045	1460.23
S_Regu	2046	1428.62
S_Regu	2047	1397.93
S_Regu	2048	1368.05
S_Regu	2049	1338.46
S_Regu	2050	1306.03
S_Regu	2051	1289.3
S_Regu	2052	1271.17
S_Regu	2053	1253.67
S_Regu	2054	1236.78
S_Regu	2055	1220.44
S_Regu	2056	1202.39
S_Regu	2057	1184.94
S_Regu	2058	1168.04
S_Regu	2059	1151.64
S_Regu	2060	1135.7
S_Info	2015	1231.37
S_Info	2016	1244.52
S_Info	2017	1256.88
S_Info	2018	1272.19
S_Info	2019	1290.55
S_Info	2020	1318.52
S_Info	2021	1359.44
S_Info	2022	1401.47
S_Info	2023	1444.77
S_Info	2024	1488.61
S_Info	2025	1532.47
S_Info	2026	1554.95
S_Info	2027	1576.34
S_Info	2028	1598.3
S_Info	2029	1620.76
S_Info	2030	1643.68
S_Info	2031	1626.87
S_Info	2032	1610.09
S_Info	2033	1593.3
S_Info	2034	1576.45
S_Info	2035	1559.56
S_Info	2036	1521.35
S_Info	2037	1483.3
S_Info	2038	1445.45
S_Info	2039	1407.97
S_Info	2040	1370.95
S_Info	2041	1344.45
S_Info	2042	1318.78
S_Info	2043	1294.14
S_Info	2044	1266.42
S_Info	2045	1237.14
S_Info	2046	1206.77
S_Info	2047	1177.4
S_Info	2048	1148.94
S_Info	2049	1120.7
S_Info	2050	1090.22
S_Info	2051	1073.67
S_Info	2052	1055.75
S_Info	2053	1038.42
S_Info	2054	1021.64
S_Info	2055	1005.35
S_Info	2056	988.412
S_Info	2057	971.931
S_Info	2058	955.868
S_Info	2059	940.194
S_Info	2060	924.882
I_Info	2015	1231.37
I_Info	2016	1263.64
I_Info	2017	1294.29
I_Info	2018	1326.99
I_Info	2019	1361.86
I_Info	2020	1405.32
I_Info	2021	1454.06
I_Info	2022	1504.85
I_Info	2023	1557.99
I_Info	2024	1613.19
I_Info	2025	1668.91
I_Info	2026	1703.01
I_Info	2027	1736.47
I_Info	2028	1771.22
I_Info	2029	1807.22
I_Info	2030	1844.12
I_Info	2031	1836.84
I_Info	2032	1829.7
I_Info	2033	1822.34
I_Info	2034	1814.78
I_Info	2035	1807.01
I_Info	2036	1774.64
I_Info	2037	1742.01
I_Info	2038	1709.04
I_Info	2039	1676.1
I_Info	2040	1643.43
I_Info	2041	1623.17
I_Info	2042	1601.51
I_Info	2043	1581.69
I_Info	2044	1559.78
I_Info	2045	1533.04
I_Info	2046	1504.11
I_Info	2047	1475.95
I_Info	2048	1448.54
I_Info	2049	1421.7
I_Info	2050	1391.89
I_Info	2051	1377.23
I_Info	2052	1361.98
I_Info	2053	1347.22
I_Info	2054	1332.91
I_Info	2055	1318.99
I_Info	2056	1303.96
I_Info	2057	1289.26
I_Info	2058	1274.84
I_Info	2059	1260.68
I_Info	2060	1246.74
S_Econ	2015	1231.37
S_Econ	2016	1264.02
S_Econ	2017	1292.01
S_Econ	2018	1325.22
S_Econ	2019	1354.55
S_Econ	2020	1396.22
S_Econ	2021	1438.34
S_Econ	2022	1487.4
S_Econ	2023	1541.31
S_Econ	2024	1597.21
S_Econ	2025	1651.43
S_Econ	2026	1682.86
S_Econ	2027	1714.66
S_Econ	2028	1746.68
S_Econ	2029	1770.61
S_Econ	2030	1796.48
S_Econ	2031	1782.71
S_Econ	2032	1769.42
S_Econ	2033	1755.72
S_Econ	2034	1741.81
S_Econ	2035	1729.46
S_Econ	2036	1695.15
S_Econ	2037	1661.34
S_Econ	2038	1628.53
S_Econ	2039	1600.38
S_Econ	2040	1571.72
S_Econ	2041	1549.18
S_Econ	2042	1526.92
S_Econ	2043	1504.96
S_Econ	2044	1483.61
S_Econ	2045	1454.82
S_Econ	2046	1427.53
S_Econ	2047	1400.74
S_Econ	2048	1374.45
S_Econ	2049	1350.13
S_Econ	2050	1327.16
S_Econ	2051	1311.89
S_Econ	2052	1297.62
S_Econ	2053	1284.9
S_Econ	2054	1244.11
S_Econ	2055	1225.34
S_Econ	2056	1205.55
S_Econ	2057	1186.07
S_Econ	2058	1166.89
S_Econ	2059	1147.95
S_Econ	2060	1129.23
I_Regu	2015	1231.37
I_Regu	2016	1234.62
I_Regu	2017	1234.73
I_Regu	2018	1234.65
I_Regu	2019	1233.86
I_Regu	2020	1239.02
I_Regu	2021	1264.4
I_Regu	2022	1289.79
I_Regu	2023	1315.18
I_Regu	2024	1339.59
I_Regu	2025	1360.06
I_Regu	2026	1360.66
I_Regu	2027	1360.5
I_Regu	2028	1359.5
I_Regu	2029	1357.41
I_Regu	2030	1353.99
I_Regu	2031	1316.42
I_Regu	2032	1278.32
I_Regu	2033	1239.47
I_Regu	2034	1200.07
I_Regu	2035	1159.7
I_Regu	2036	1102.96
I_Regu	2037	1044.17
I_Regu	2038	983.051
I_Regu	2039	922.537
I_Regu	2040	860.888
I_Regu	2041	816.742
I_Regu	2042	772.027
I_Regu	2043	726.668
I_Regu	2044	680.625
I_Regu	2045	633.86
I_Regu	2046	603.97
I_Regu	2047	572.083
I_Regu	2048	537.781
I_Regu	2049	501.654
I_Regu	2050	464.22
I_Regu	2051	427.206
I_Regu	2052	389.283
I_Regu	2053	351.864
I_Regu	2054	315.702
I_Regu	2055	278.261
I_Regu	2056	244.095
I_Regu	2057	213.884
I_Regu	2058	186.667
I_Regu	2059	158.597
I_Regu	2060	129.567
A_Regu	2015	1231.37
A_Regu	2016	1260.83
A_Regu	2017	1289.88
A_Regu	2018	1322.26
A_Regu	2019	1358.03
A_Regu	2020	1403.52
A_Regu	2021	1453.1
A_Regu	2022	1503.95
A_Regu	2023	1556.56
A_Regu	2024	1610.49
A_Regu	2025	1664.73
A_Regu	2026	1699.11
A_Regu	2027	1732.07
A_Regu	2028	1766.06
A_Regu	2029	1801
A_Regu	2030	1836.7
A_Regu	2031	1830.56
A_Regu	2032	1824.28
A_Regu	2033	1817.77
A_Regu	2034	1811.04
A_Regu	2035	1804.04
A_Regu	2036	1772.66
A_Regu	2037	1740.95
A_Regu	2038	1708.83
A_Regu	2039	1676.43
A_Regu	2040	1644
A_Regu	2041	1623.92
A_Regu	2042	1604.28
A_Regu	2043	1585.19
A_Regu	2044	1564.12
A_Regu	2045	1539
A_Regu	2046	1510.18
A_Regu	2047	1482.11
A_Regu	2048	1454.77
A_Regu	2049	1428.02
A_Regu	2050	1398.35
A_Regu	2051	1383.8
A_Regu	2052	1368.69
A_Regu	2053	1354.08
A_Regu	2054	1339.9
A_Regu	2055	1326.12
A_Regu	2056	1311.2
A_Regu	2057	1296.61
A_Regu	2058	1282.31
A_Regu	2059	1268.25
A_Regu	2060	1254.41
A_Econ	2015	1231.37
A_Econ	2016	1253.29
A_Econ	2017	1274.3
A_Econ	2018	1298.19
A_Econ	2019	1325.1
A_Econ	2020	1361.63
A_Econ	2021	1406.01
A_Econ	2022	1451.09
A_Econ	2023	1497.14
A_Econ	2024	1543.67
A_Econ	2025	1590.53
A_Econ	2026	1619.22
A_Econ	2027	1645.48
A_Econ	2028	1672.16
A_Econ	2029	1699.4
A_Econ	2030	1726.67
A_Econ	2031	1714.64
A_Econ	2032	1702.83
A_Econ	2033	1691
A_Econ	2034	1678.96
A_Econ	2035	1666.81
A_Econ	2036	1632.63
A_Econ	2037	1598.49
A_Econ	2038	1564.42
A_Econ	2039	1530.6
A_Econ	2040	1497.03
A_Econ	2041	1474.87
A_Econ	2042	1453.36
A_Econ	2043	1432.63
A_Econ	2044	1408.77
A_Econ	2045	1383.96
A_Econ	2046	1356.29
A_Econ	2047	1329.49
A_Econ	2048	1303.46
A_Econ	2049	1277.66
A_Econ	2050	1249.3
A_Econ	2051	1235.95
A_Econ	2052	1221.29
A_Econ	2053	1207.15
A_Econ	2054	1193.51
A_Econ	2055	1180.31
A_Econ	2056	1166.46
A_Econ	2057	1152.99
A_Econ	2058	1139.87
A_Econ	2059	1127.08
A_Econ	2060	1114.58
S_Tech	2015	1231.37
S_Tech	2016	1253.11
S_Tech	2017	1272.55
S_Tech	2018	1289.14
S_Tech	2019	1302.28
S_Tech	2020	1311.23
S_Tech	2021	1349.78
S_Tech	2022	1388.15
S_Tech	2023	1426.45
S_Tech	2024	1463.9
S_Tech	2025	1499.17
S_Tech	2026	1512.67
S_Tech	2027	1523.24
S_Tech	2028	1532.72
S_Tech	2029	1540.84
S_Tech	2030	1547.27
S_Tech	2031	1531.95
S_Tech	2032	1516.68
S_Tech	2033	1501.37
S_Tech	2034	1486.03
S_Tech	2035	1470.72
S_Tech	2036	1434.28
S_Tech	2037	1397.96
S_Tech	2038	1361.79
S_Tech	2039	1325.94
S_Tech	2040	1290.61
S_Tech	2041	1264.34
S_Tech	2042	1238.94
S_Tech	2043	1214.58
S_Tech	2044	1187.63
S_Tech	2045	1157.71
S_Tech	2046	1122.52
S_Tech	2047	1088.41
S_Tech	2048	1055.29
S_Tech	2049	1022.72
S_Tech	2050	987.651
S_Tech	2051	965.938
S_Tech	2052	943.261
S_Tech	2053	921.263
S_Tech	2054	899.891
S_Tech	2055	879.098
S_Tech	2056	857.041
S_Tech	2057	835.575
S_Tech	2058	814.66
S_Tech	2059	794.264
S_Tech	2060	774.372
I_Econ	2015	1231.37
I_Econ	2016	1263.48
I_Econ	2017	1295.29
I_Econ	2018	1330.56
I_Econ	2019	1369.36
I_Econ	2020	1413.79
I_Econ	2021	1466.36
I_Econ	2022	1520.25
I_Econ	2023	1575.49
I_Econ	2024	1631.69
I_Econ	2025	1687.61
I_Econ	2026	1716.52
I_Econ	2027	1746.29
I_Econ	2028	1776.86
I_Econ	2029	1808.16
I_Econ	2030	1840.07
I_Econ	2031	1827.6
I_Econ	2032	1814.9
I_Econ	2033	1802.09
I_Econ	2034	1789.12
I_Econ	2035	1775.9
I_Econ	2036	1739.48
I_Econ	2037	1702.59
I_Econ	2038	1665.49
I_Econ	2039	1628.37
I_Econ	2040	1591.43
I_Econ	2041	1549.78
I_Econ	2042	1522.86
I_Econ	2043	1496.94
I_Econ	2044	1469
I_Econ	2045	1436.55
I_Econ	2046	1406.57
I_Econ	2047	1377.37
I_Econ	2048	1348.95
I_Econ	2049	1321.33
I_Econ	2050	1293.47
I_Econ	2051	1273.49
I_Econ	2052	1253.1
I_Econ	2053	1233.38
I_Econ	2054	1214.91
I_Econ	2055	1196.99
I_Econ	2056	1178.18
I_Econ	2057	1159.77
I_Econ	2058	1141.73
I_Econ	2059	1124
I_Econ	2060	1106.56
A_Info	2015	1231.37
A_Info	2016	1255.02
A_Info	2017	1278.24
A_Info	2018	1304.68
A_Info	2019	1334.38
A_Info	2020	1373.44
A_Info	2021	1417.64
A_Info	2022	1463.17
A_Info	2023	1510.23
A_Info	2024	1558.11
A_Info	2025	1606.32
A_Info	2026	1630.45
A_Info	2027	1653.9
A_Info	2028	1678.1
A_Info	2029	1703
A_Info	2030	1728.57
A_Info	2031	1712.33
A_Info	2032	1696.26
A_Info	2033	1680.39
A_Info	2034	1664.69
A_Info	2035	1649.13
A_Info	2036	1610.34
A_Info	2037	1572.03
A_Info	2038	1534.26
A_Info	2039	1497.14
A_Info	2040	1460.76
A_Info	2041	1434.79
A_Info	2042	1409.92
A_Info	2043	1386.02
A_Info	2044	1358.49
A_Info	2045	1330.79
A_Info	2046	1298.12
A_Info	2047	1266.42
A_Info	2048	1235.44
A_Info	2049	1204.98
A_Info	2050	1172.61
A_Info	2051	1155.14
A_Info	2052	1137.05
A_Info	2053	1119.24
A_Info	2054	1102.04
A_Info	2055	1085.47
A_Info	2056	1067.51
A_Info	2057	1050.24
A_Info	2058	1033.61
A_Info	2059	1017.59
A_Info	2060	1002.13
A_Tech	2015	1231.37
A_Tech	2016	1259.03
A_Tech	2017	1286.3
A_Tech	2018	1316.87
A_Tech	2019	1350.8
A_Tech	2020	1394.34
A_Tech	2021	1443.81
A_Tech	2022	1494.65
A_Tech	2023	1547.29
A_Tech	2024	1601.22
A_Tech	2025	1655.58
A_Tech	2026	1686.78
A_Tech	2027	1716.66
A_Tech	2028	1747.45
A_Tech	2029	1779.1
A_Tech	2030	1811.51
A_Tech	2031	1800.23
A_Tech	2032	1788.88
A_Tech	2033	1777.5
A_Tech	2034	1766.05
A_Tech	2035	1754.49
A_Tech	2036	1718.66
A_Tech	2037	1682.85
A_Tech	2038	1647.02
A_Tech	2039	1611.42
A_Tech	2040	1576.12
A_Tech	2041	1552.5
A_Tech	2042	1529.58
A_Tech	2043	1507.6
A_Tech	2044	1482.58
A_Tech	2045	1455.56
A_Tech	2046	1424.26
A_Tech	2047	1393.85
A_Tech	2048	1364.29
A_Tech	2049	1334.98
A_Tech	2050	1303.16
A_Tech	2051	1287.13
A_Tech	2052	1269.79
A_Tech	2053	1252.99
A_Tech	2054	1236.76
A_Tech	2055	1221.04
A_Tech	2056	1204.26
A_Tech	2057	1187.96
A_Tech	2058	1172.08
A_Tech	2059	1156.6
A_Tech	2060	1141.48

## Sheet: Fig 2b
Scenario	Region	Percentage
I_Tech	BEIJING	-18.7464
I_Tech	TIANJIN	-20.3524
I_Tech	HEBEI	-19.9162
I_Tech	SHANXI	-19.1694
I_Tech	INNERMONGOLIA	-20.0972
I_Tech	LIAONING	-19.9432
I_Tech	JILIN	-20.193
I_Tech	HEILONGJIANG	-19.6446
I_Tech	SHANGHAI	-18.2049
I_Tech	JIANGSU	-19.7856
I_Tech	ZHEJIANG	-19.8536
I_Tech	ANHUI	-21.3588
I_Tech	FUJIAN	-21.0633
I_Tech	JIANGXI	-21.4343
I_Tech	SHANDONG	-20.1859
I_Tech	HENAN	-20.4362
I_Tech	HUBEI	-21.1916
I_Tech	HUNAN	-21.0378
I_Tech	GUANGDONG	-19.9352
I_Tech	GUANGXI	-21.1496
I_Tech	HAINAN	-20.805
I_Tech	CHONGQING	-21.4377
I_Tech	SICHUAN	-20.6738
I_Tech	GUIZHOU	-22.9403
I_Tech	YUNNAN	-21.8454
I_Tech	TIBET	-22.8123
I_Tech	SHAANXI	-20.8661
I_Tech	GANSU	-21.1197
I_Tech	QINGHAI	-21.4179
I_Tech	NINGXIA	-21.5439
I_Tech	XINJIANG	-21.1029
S_Regu	BEIJING	-2.21227
S_Regu	TIANJIN	-5.51329
S_Regu	HEBEI	-8.98861
S_Regu	SHANXI	-8.38485
S_Regu	INNERMONGOLIA	-6.81195
S_Regu	LIAONING	-4.20561
S_Regu	JILIN	-5.69298
S_Regu	HEILONGJIANG	-4.26434
S_Regu	JIANGSU	-7.57955
S_Regu	ZHEJIANG	-8.99277
S_Regu	ANHUI	-6.9102
S_Regu	FUJIAN	-5.48541
S_Regu	JIANGXI	-7.85641
S_Regu	SHANDONG	-8.10816
S_Regu	HENAN	-8.05009
S_Regu	HUBEI	-6.22364
S_Regu	HUNAN	-7.35444
S_Regu	GUANGDONG	-4.91442
S_Regu	GUANGXI	-6.44164
S_Regu	HAINAN	-3.08519
S_Regu	CHONGQING	-5.6003
S_Regu	SICHUAN	-7.87965
S_Regu	GUIZHOU	-6.76369
S_Regu	YUNNAN	-7.28991
S_Regu	TIBET	1.7213e-14
S_Regu	SHAANXI	-8.19962
S_Regu	GANSU	-6.62609
S_Regu	QINGHAI	-5.7069
S_Regu	NINGXIA	-4.04815
S_Regu	XINJIANG	-4.39088
S_Info	BEIJING	-17.9023
S_Info	TIANJIN	-17.7642
S_Info	HEBEI	-15.7556
S_Info	SHANXI	-15.7446
S_Info	INNERMONGOLIA	-16.7037
S_Info	LIAONING	-16.4849
S_Info	JILIN	-16.974
S_Info	HEILONGJIANG	-16.43
S_Info	SHANGHAI	-17.6132
S_Info	JIANGSU	-17.7659
S_Info	ZHEJIANG	-17.4293
S_Info	ANHUI	-16.8259
S_Info	FUJIAN	-17.9538
S_Info	JIANGXI	-15.7044
S_Info	SHANDONG	-17.6979
S_Info	HENAN	-16.4678
S_Info	HUBEI	-16.4969
S_Info	HUNAN	-15.6739
S_Info	GUANGDONG	-17.5458
S_Info	GUANGXI	-17.1577
S_Info	HAINAN	-18.5544
S_Info	CHONGQING	-18.7651
S_Info	SICHUAN	-18.0091
S_Info	GUIZHOU	-18.9672
S_Info	YUNNAN	-18.9775
S_Info	TIBET	-19.724
S_Info	SHAANXI	-16.5662
S_Info	GANSU	-15.2738
S_Info	QINGHAI	-17.3261
S_Info	NINGXIA	-18.3208
S_Info	XINJIANG	-17.528
I_Info	BEIJING	-2.94466
I_Info	TIANJIN	-3.18989
I_Info	HEBEI	-2.84263
I_Info	SHANXI	-2.74452
I_Info	INNERMONGOLIA	-3.01772
I_Info	LIAONING	-2.84762
I_Info	JILIN	-2.99071
I_Info	HEILONGJIANG	-2.79609
I_Info	SHANGHAI	-2.77196
I_Info	JIANGSU	-3.1592
I_Info	ZHEJIANG	-3.13904
I_Info	ANHUI	-3.08407
I_Info	FUJIAN	-3.28154
I_Info	JIANGXI	-2.89154
I_Info	SHANDONG	-3.2167
I_Info	HENAN	-2.97561
I_Info	HUBEI	-2.98305
I_Info	HUNAN	-2.81778
I_Info	GUANGDONG	-3.07359
I_Info	GUANGXI	-3.12791
I_Info	HAINAN	-3.26359
I_Info	CHONGQING	-3.44018
I_Info	SICHUAN	-3.26569
I_Info	GUIZHOU	-3.57487
I_Info	YUNNAN	-3.54867
I_Info	TIBET	-3.55289
I_Info	SHAANXI	-3.02427
I_Info	GANSU	-2.74751
I_Info	QINGHAI	-3.16423
I_Info	NINGXIA	-3.37132
I_Info	XINJIANG	-3.15808
S_Econ	BEIJING	-5.87337
S_Econ	TIANJIN	-6.93708
S_Econ	HEBEI	-5.35313
S_Econ	SHANXI	-4.90122
S_Econ	INNERMONGOLIA	-6.16018
S_Econ	LIAONING	-6.31449
S_Econ	JILIN	-6.26714
S_Econ	HEILONGJIANG	-6.33505
S_Econ	SHANGHAI	-5.16097
S_Econ	JIANGSU	-5.24531
S_Econ	ZHEJIANG	-6.49073
S_Econ	ANHUI	-6.56046
S_Econ	FUJIAN	-8.05698
S_Econ	JIANGXI	-6.41338
S_Econ	SHANDONG	-6.14697
S_Econ	HENAN	-5.91722
S_Econ	HUBEI	-6.97288
S_Econ	HUNAN	-6.60001
S_Econ	GUANGDONG	-7.1699
S_Econ	GUANGXI	-7.30093
S_Econ	HAINAN	-8.78932
S_Econ	CHONGQING	-7.65261
S_Econ	SICHUAN	-6.95327
S_Econ	GUIZHOU	-9.45883
S_Econ	YUNNAN	-8.99726
S_Econ	TIBET	-11.8609
S_Econ	SHAANXI	-6.17431
S_Econ	GANSU	-7.03659
S_Econ	QINGHAI	-8.05099
S_Econ	NINGXIA	-8.67278
S_Econ	XINJIANG	-7.6214
I_Regu	BEIJING	-42.5221
I_Regu	TIANJIN	-43.9058
I_Regu	HEBEI	-40.8679
I_Regu	SHANXI	-40.7877
I_Regu	INNERMONGOLIA	-42.3931
I_Regu	LIAONING	-41.6615
I_Regu	JILIN	-43.0733
I_Regu	HEILONGJIANG	-42.5501
I_Regu	SHANGHAI	-41.9841
I_Regu	JIANGSU	-43.3873
I_Regu	ZHEJIANG	-43.2413
I_Regu	ANHUI	-43.9056
I_Regu	FUJIAN	-45.7685
I_Regu	JIANGXI	-41.1072
I_Regu	SHANDONG	-44.5063
I_Regu	HENAN	-42.4706
I_Regu	HUBEI	-42.1683
I_Regu	HUNAN	-40.1215
I_Regu	GUANGDONG	-43.929
I_Regu	GUANGXI	-44.6286
I_Regu	HAINAN	-47.3799
I_Regu	CHONGQING	-47.7604
I_Regu	SICHUAN	-45.9606
I_Regu	GUIZHOU	-49.5968
I_Regu	YUNNAN	-49.724
I_Regu	TIBET	-52.7707
I_Regu	SHAANXI	-42.1701
I_Regu	GANSU	-40.8215
I_Regu	QINGHAI	-45.1339
I_Regu	NINGXIA	-48.2818
I_Regu	XINJIANG	-45.7569
A_Regu	BEIJING	-3.44682
A_Regu	TIANJIN	-3.13069
A_Regu	HEBEI	-2.90817
A_Regu	SHANXI	-2.89448
A_Regu	INNERMONGOLIA	-2.87866
A_Regu	LIAONING	-2.99576
A_Regu	JILIN	-3.04863
A_Regu	HEILONGJIANG	-2.83697
A_Regu	SHANGHAI	-3.33312
A_Regu	JIANGSU	-3.32278
A_Regu	ZHEJIANG	-3.16359
A_Regu	ANHUI	-2.92792
A_Regu	FUJIAN	-2.93272
A_Regu	JIANGXI	-2.98918
A_Regu	SHANDONG	-3.05944
A_Regu	HENAN	-3.00576
A_Regu	HUBEI	-3.10012
A_Regu	HUNAN	-3.18463
A_Regu	GUANGDONG	-3.07357
A_Regu	GUANGXI	-2.95157
A_Regu	HAINAN	-3.00827
A_Regu	CHONGQING	-3.03172
A_Regu	SICHUAN	-3.11665
A_Regu	GUIZHOU	-2.94556
A_Regu	YUNNAN	-2.86121
A_Regu	TIBET	-2.39876
A_Regu	SHAANXI	-3.12222
A_Regu	GANSU	-2.83865
A_Regu	QINGHAI	-2.85912
A_Regu	NINGXIA	-2.58606
A_Regu	XINJIANG	-2.78055
A_Econ	BEIJING	-9.14924
A_Econ	TIANJIN	-6.04012
A_Econ	HEBEI	-12.8742
A_Econ	SHANXI	-15.7035
A_Econ	INNERMONGOLIA	-9.73718
A_Econ	LIAONING	-9.34114
A_Econ	JILIN	-10.7039
A_Econ	HEILONGJIANG	-12.5506
A_Econ	SHANGHAI	-10.5284
A_Econ	JIANGSU	-8.87527
A_Econ	ZHEJIANG	-10.6253
A_Econ	ANHUI	-9.45102
A_Econ	FUJIAN	-7.69471
A_Econ	JIANGXI	-8.76378
A_Econ	SHANDONG	-10.575
A_Econ	HENAN	-11.8889
A_Econ	HUBEI	-7.91882
A_Econ	HUNAN	-9.03315
A_Econ	GUANGDONG	-10.4059
A_Econ	GUANGXI	-10.8528
A_Econ	HAINAN	-10.8142
A_Econ	CHONGQING	-7.66287
A_Econ	SICHUAN	-12.7375
A_Econ	GUIZHOU	-7.45556
A_Econ	YUNNAN	-11.5978
A_Econ	TIBET	-6.15312
A_Econ	SHAANXI	-9.5664
A_Econ	GANSU	-10.9506
A_Econ	QINGHAI	-9.15614
A_Econ	NINGXIA	-8.79327
A_Econ	XINJIANG	-9.68484
S_Tech	BEIJING	-9.07595
S_Tech	TIANJIN	-18.1643
S_Tech	HEBEI	-19.9564
S_Tech	SHANXI	-14.7138
S_Tech	INNERMONGOLIA	-12.7388
S_Tech	LIAONING	-19.2909
S_Tech	JILIN	-20.5732
S_Tech	HEILONGJIANG	-19.3924
S_Tech	SHANGHAI	-10.0051
S_Tech	JIANGSU	-19.7711
S_Tech	ZHEJIANG	-24.5148
S_Tech	ANHUI	-24.8858
S_Tech	FUJIAN	-25.4692
S_Tech	JIANGXI	-27.6795
S_Tech	SHANDONG	-22.013
S_Tech	HENAN	-22.5356
S_Tech	HUBEI	-23.9886
S_Tech	HUNAN	-25.5246
S_Tech	GUANGDONG	-21.8176
S_Tech	GUANGXI	-23.2924
S_Tech	HAINAN	-22.7886
S_Tech	CHONGQING	-23.1943
S_Tech	SICHUAN	-22.722
S_Tech	GUIZHOU	-26.82
S_Tech	YUNNAN	-27.2175
S_Tech	TIBET	-26.2574
S_Tech	SHAANXI	-19.3318
S_Tech	GANSU	-21.1239
S_Tech	QINGHAI	-22.5826
S_Tech	NINGXIA	-22.7431
S_Tech	XINJIANG	-21.1845
I_Econ	BEIJING	-6.3324
I_Econ	TIANJIN	-6.63041
I_Econ	HEBEI	-4.65963
I_Econ	SHANXI	-4.40638
I_Econ	INNERMONGOLIA	-5.6197
I_Econ	LIAONING	-6.38941
I_Econ	JILIN	-6.0505
I_Econ	HEILONGJIANG	-6.47983
I_Econ	SHANGHAI	-5.97017
I_Econ	JIANGSU	-4.66475
I_Econ	ZHEJIANG	-5.9395
I_Econ	ANHUI	-5.97266
I_Econ	FUJIAN	-7.71808
I_Econ	JIANGXI	-5.86009
I_Econ	SHANDONG	-5.43364
I_Econ	HENAN	-5.32921
I_Econ	HUBEI	-6.6904
I_Econ	HUNAN	-6.34278
I_Econ	GUANGDONG	-7.14171
I_Econ	GUANGXI	-6.84543
I_Econ	HAINAN	-9.00295
I_Econ	CHONGQING	-7.13104
I_Econ	SICHUAN	-6.3613
I_Econ	GUIZHOU	-8.89123
I_Econ	YUNNAN	-8.31952
I_Econ	TIBET	-12.4996
I_Econ	SHAANXI	-5.55331
I_Econ	GANSU	-6.83389
I_Econ	QINGHAI	-7.74961
I_Econ	NINGXIA	-8.32537
I_Econ	XINJIANG	-7.39491
A_Info	BEIJING	-19.2965
A_Info	TIANJIN	-10.669
A_Info	HEBEI	-14.6868
A_Info	SHANXI	-10.0909
A_Info	INNERMONGOLIA	-11.7077
A_Info	LIAONING	-12.4416
A_Info	JILIN	-12.2318
A_Info	HEILONGJIANG	-13.5937
A_Info	SHANGHAI	-18.5081
A_Info	JIANGSU	-12.4516
A_Info	ZHEJIANG	-12.7631
A_Info	ANHUI	-11.7296
A_Info	FUJIAN	-12.1328
A_Info	JIANGXI	-6.33852
A_Info	SHANDONG	-17.4822
A_Info	HENAN	-13.7329
A_Info	HUBEI	-17.5553
A_Info	HUNAN	-13.5192
A_Info	GUANGDONG	-12.8418
A_Info	GUANGXI	-5.79018
A_Info	HAINAN	-12.6717
A_Info	CHONGQING	-10.4127
A_Info	SICHUAN	-8.97989
A_Info	GUIZHOU	-8.43168
A_Info	YUNNAN	-9.62209
A_Info	TIBET	-5.83215
A_Info	SHAANXI	-12.5694
A_Info	GANSU	-8.35464
A_Info	QINGHAI	-5.908
A_Info	NINGXIA	-6.47172
A_Info	XINJIANG	-12.522
A_Tech	BEIJING	-17.3371
A_Tech	TIANJIN	-6.12125
A_Tech	HEBEI	-10.1913
A_Tech	SHANXI	-8.40407
A_Tech	INNERMONGOLIA	-1.94119
A_Tech	LIAONING	-7.58147
A_Tech	JILIN	-5.81075
A_Tech	HEILONGJIANG	-4.7722
A_Tech	SHANGHAI	-7.85279
A_Tech	JIANGSU	-4.68928
A_Tech	ZHEJIANG	-8.42325
A_Tech	ANHUI	-5.03752
A_Tech	FUJIAN	-2.64325
A_Tech	JIANGXI	-5.44859
A_Tech	SHANDONG	-4.39136
A_Tech	HENAN	-7.68063
A_Tech	HUBEI	-4.27976
A_Tech	HUNAN	-8.51444
A_Tech	GUANGDONG	-6.04956
A_Tech	GUANGXI	-4.89245
A_Tech	HAINAN	-7.52432
A_Tech	SICHUAN	-6.37261
A_Tech	GUIZHOU	-7.51365
A_Tech	YUNNAN	-7.19964
A_Tech	TIBET	-5.48199
A_Tech	SHAANXI	-9.21093
A_Tech	GANSU	-8.74401
A_Tech	QINGHAI	-9.62048
A_Tech	NINGXIA	-4.04861
A_Tech	XINJIANG	-7.24127

## Sheet: Fig 3a
Scenario	Year	Emissions (Mt)
BaU	2015	1231.37
BaU	2016	1263.39
BaU	2017	1295.11
BaU	2018	1330.28
BaU	2019	1368.98
BaU	2020	1417.64
BaU	2021	1472.9
BaU	2022	1529.75
BaU	2023	1588.62
BaU	2024	1649.33
BaU	2025	1710.69
BaU	2026	1749.48
BaU	2027	1786.53
BaU	2028	1824.7
BaU	2029	1864.01
BaU	2030	1904.12
BaU	2031	1898.25
BaU	2032	1892.29
BaU	2033	1886.01
BaU	2034	1879.46
BaU	2035	1872.6
BaU	2036	1839.97
BaU	2037	1806.97
BaU	2038	1773.52
BaU	2039	1739.78
BaU	2040	1705.98
BaU	2041	1684.99
BaU	2042	1664.43
BaU	2043	1644.46
BaU	2044	1622.51
BaU	2045	1596.12
BaU	2046	1566.15
BaU	2047	1536.95
BaU	2048	1508.51
BaU	2049	1480.67
BaU	2050	1449.84
BaU	2051	1434.64
BaU	2052	1418.85
BaU	2053	1403.56
BaU	2054	1388.74
BaU	2055	1374.31
BaU	2056	1358.72
BaU	2057	1343.46
BaU	2058	1328.49
BaU	2059	1313.79
BaU	2060	1299.3
Avoid	2015	1231.37
Avoid	2016	1242.49
Avoid	2017	1252.77
Avoid	2018	1265.9
Avoid	2019	1281.95
Avoid	2020	1307.13
Avoid	2021	1336.7
Avoid	2022	1366.9
Avoid	2023	1397.98
Avoid	2024	1428.35
Avoid	2025	1458.9
Avoid	2026	1472
Avoid	2027	1484.26
Avoid	2028	1496.93
Avoid	2029	1509.98
Avoid	2030	1523.4
Avoid	2031	1504.14
Avoid	2032	1485.3
Avoid	2033	1466.89
Avoid	2034	1448.9
Avoid	2035	1431.36
Avoid	2036	1394.8
Avoid	2037	1359.07
Avoid	2038	1324.16
Avoid	2039	1290.14
Avoid	2040	1257.07
Avoid	2041	1233.23
Avoid	2042	1210.35
Avoid	2043	1187.46
Avoid	2044	1162.67
Avoid	2045	1138.78
Avoid	2046	1110.31
Avoid	2047	1082.71
Avoid	2048	1055.9
Avoid	2049	1029.82
Avoid	2050	1002.05
Avoid	2051	986.812
Avoid	2052	971.848
Avoid	2053	957.22
Avoid	2054	943.024
Avoid	2055	929.352
Avoid	2056	914.727
Avoid	2057	900.687
Avoid	2058	887.208
Avoid	2059	874.258
Avoid	2060	861.806
Shift	2015	1231.37
Shift	2016	1234.85
Shift	2017	1231.62
Shift	2018	1227.17
Shift	2019	1214.46
Shift	2020	1200.28
Shift	2021	1216.71
Shift	2022	1236.17
Shift	2023	1256.49
Shift	2024	1274.58
Shift	2025	1289.57
Shift	2026	1284.83
Shift	2027	1278.43
Shift	2028	1270.08
Shift	2029	1255.08
Shift	2030	1238.95
Shift	2031	1211.55
Shift	2032	1184.47
Shift	2033	1157.91
Shift	2034	1132.48
Shift	2035	1108.93
Shift	2036	1070.99
Shift	2037	1034.35
Shift	2038	999.768
Shift	2039	967.692
Shift	2040	936.175
Shift	2041	908.958
Shift	2042	882.688
Shift	2043	857.501
Shift	2044	831.763
Shift	2045	801.878
Shift	2046	772.496
Shift	2047	744.639
Shift	2048	718.187
Shift	2049	692.652
Shift	2050	667.78
Shift	2051	649.93
Shift	2052	631.193
Shift	2053	613.376
Shift	2054	583.895
Shift	2055	559.908
Shift	2056	539.35
Shift	2057	519.901
Shift	2058	501.404
Shift	2059	483.532
Shift	2060	466.241
Improve	2015	1231.37
Improve	2016	1215.87
Improve	2017	1193.56
Improve	2018	1170.49
Improve	2019	1146.53
Improve	2020	1098.86
Improve	2021	1088.7
Improve	2022	1082.2
Improve	2023	1079.58
Improve	2024	1079.66
Improve	2025	1079.27
Improve	2026	1077.34
Improve	2027	1073.95
Improve	2028	1072.53
Improve	2029	1048.23
Improve	2030	1026.32
Improve	2031	985.073
Improve	2032	946.398
Improve	2033	909.852
Improve	2034	875.359
Improve	2035	843.097
Improve	2036	814.189
Improve	2037	773.4
Improve	2038	722.187
Improve	2039	673.51
Improve	2040	625.311
Improve	2041	589.078
Improve	2042	553.234
Improve	2043	517.748
Improve	2044	482.607
Improve	2045	447.804
Improve	2046	423.11
Improve	2047	397.617
Improve	2048	370.28
Improve	2049	341.099
Improve	2050	312.105
Improve	2051	284.112
Improve	2052	256.352
Improve	2053	229.44
Improve	2054	203.821
Improve	2055	178.59
Improve	2056	154.02
Improve	2057	132.123
Improve	2058	112.246
Improve	2059	92.2483
Improve	2060	72.0705
Technology	2015	1231.37
Technology	2016	1229.17
Technology	2017	1224.09
Technology	2018	1215.79
Technology	2019	1203.88
Technology	2020	1188
Technology	2021	1208.37
Technology	2022	1228.03
Technology	2023	1246.95
Technology	2024	1264.29
Technology	2025	1279.19
Technology	2026	1274.24
Technology	2027	1267.35
Technology	2028	1259.49
Technology	2029	1250.5
Technology	2030	1240.21
Technology	2031	1212.45
Technology	2032	1185.14
Technology	2033	1158.25
Technology	2034	1131.77
Technology	2035	1105.74
Technology	2036	1064.93
Technology	2037	1025.24
Technology	2038	986.817
Technology	2039	949.795
Technology	2040	914.26
Technology	2041	883.879
Technology	2042	854.846
Technology	2043	827.141
Technology	2044	797.521
Technology	2045	767.594
Technology	2046	737.357
Technology	2047	708.538
Technology	2048	680.883
Technology	2049	654.132
Technology	2050	628.281
Technology	2051	606.702
Technology	2052	584.653
Technology	2053	563.28
Technology	2054	542.671
Technology	2055	522.818
Technology	2056	502.521
Technology	2057	483.007
Technology	2058	464.239
Technology	2059	446.187
Technology	2060	428.832
Regulation	2015	1231.37
Regulation	2016	1226.43
Regulation	2017	1218.79
Regulation	2018	1211.55
Regulation	2019	1204.07
Regulation	2020	1201.95
Regulation	2021	1217.29
Regulation	2022	1232.39
Regulation	2023	1247.14
Regulation	2024	1260.04
Regulation	2025	1269.51
Regulation	2026	1261.98
Regulation	2027	1253.79
Regulation	2028	1244.86
Regulation	2029	1235
Regulation	2030	1224.01
Regulation	2031	1184.31
Regulation	2032	1144.53
Regulation	2033	1104.58
Regulation	2034	1064.82
Regulation	2035	1024.48
Regulation	2036	969.531
Regulation	2037	913.652
Regulation	2038	856.518
Regulation	2039	800.887
Regulation	2040	745.034
Regulation	2041	703.005
Regulation	2042	661.009
Regulation	2043	618.954
Regulation	2044	576.734
Regulation	2045	534.277
Regulation	2046	502.605
Regulation	2047	469.56
Regulation	2048	434.814
Regulation	2049	398.678
Regulation	2050	361.973
Regulation	2051	325.528
Regulation	2052	289.171
Regulation	2053	253.853
Regulation	2054	220.204
Regulation	2055	186.443
Regulation	2056	154.441
Regulation	2057	126.097
Regulation	2058	98.859
Regulation	2059	71.4791
Regulation	2060	44.0152
Information	2015	1231.37
Information	2016	1236.45
Information	2017	1239.81
Information	2018	1245.17
Information	2019	1252.65
Information	2020	1268.4
Information	2021	1294.48
Information	2022	1321.55
Information	2023	1349.81
Information	2024	1377.74
Information	2025	1405.11
Information	2026	1411.55
Information	2027	1419.13
Information	2028	1427.24
Information	2029	1435.81
Information	2030	1444.8
Information	2031	1419.44
Information	2032	1394.74
Information	2033	1370.58
Information	2034	1346.88
Information	2035	1323.72
Information	2036	1282.42
Information	2037	1242.18
Information	2038	1203.12
Information	2039	1165.34
Information	2040	1129.03
Information	2041	1101.02
Information	2042	1072.86
Information	2043	1045.7
Information	2044	1015.93
Information	2045	986.936
Information	2046	956.337
Information	2047	926.709
Information	2048	897.918
Information	2049	869.902
Information	2050	840.441
Information	2051	822.599
Information	2052	805.056
Information	2053	787.806
Information	2054	770.935
Information	2055	754.623
Information	2056	737.484
Information	2057	721.013
Information	2058	705.171
Information	2059	689.924
Information	2060	675.239
Economy	2015	1231.37
Economy	2016	1254.52
Economy	2017	1272.56
Economy	2018	1292.98
Economy	2019	1314.28
Economy	2020	1310.68
Economy	2021	1300.52
Economy	2022	1291.83
Economy	2023	1286.06
Economy	2024	1277.19
Economy	2025	1260.55
Economy	2026	1250.18
Economy	2027	1241.68
Economy	2028	1234.66
Economy	2029	1228.91
Economy	2030	1224.18
Economy	2031	1208.78
Economy	2032	1195.36
Economy	2033	1183.29
Economy	2034	1173.52
Economy	2035	1165.81
Economy	2036	1146.69
Economy	2037	1128.48
Economy	2038	1105.89
Economy	2039	1085.31
Economy	2040	1065.98
Economy	2041	1038.02
Economy	2042	1011.49
Economy	2043	986.301
Economy	2044	958.752
Economy	2045	916.268
Economy	2046	908.285
Economy	2047	901.166
Economy	2048	894.844
Economy	2049	889.417
Economy	2050	884.834
Economy	2051	869.792
Economy	2052	855.454
Economy	2053	841.758
Economy	2054	828.647
Economy	2055	816.067
Economy	2056	803.234
Economy	2057	790.86
Economy	2058	778.906
Economy	2059	767.336
Economy	2060	756.131
All	2015	1231.37
All	2016	1168.31
All	2017	1084.74
All	2018	961.932
All	2019	847.406
All	2020	736.518
All	2021	673.705
All	2022	615.761
All	2023	560.832
All	2024	502.011
All	2025	443.8
All	2026	407.434
All	2027	373.426
All	2028	338.19
All	2029	304.191
All	2030	271.466
All	2031	253.919
All	2032	238.489
All	2033	224.839
All	2034	212.675
All	2035	201.838
All	2036	194.079
All	2037	187.264
All	2038	180.498
All	2039	171.478
All	2040	155.064
All	2041	140.884
All	2042	127.735
All	2043	115.869
All	2044	105.051
All	2045	95.6954
All	2046	87.6985
All	2047	80.2155
All	2048	73.2139
All	2049	66.664
All	2050	60.5528
All	2051	54.0636
All	2052	48.0853
All	2053	42.4916
All	2054	36.5724
All	2055	27.5469
All	2056	20.9817
All	2057	15.1085
All	2058	9.81404
All	2059	4.93903
All	2060	0

## Sheet: Fig 3b
Scenario	Region	Percentage
Avoid	BEIJING	35.4494
Avoid	TIANJIN	22.4378
Avoid	HEBEI	32.5086
Avoid	SHANXI	31.8413
Avoid	INNERMONGOLIA	26.803
Avoid	LIAONING	27.2062
Avoid	JILIN	28.0493
Avoid	HEILONGJIANG	30.8783
Avoid	SHANGHAI	35.9257
Avoid	JIANGSU	27.5451
Avoid	ZHEJIANG	29.2109
Avoid	ANHUI	25.4518
Avoid	FUJIAN	24.4948
Avoid	JIANGXI	20.0132
Avoid	SHANDONG	32.8638
Avoid	HENAN	30.2901
Avoid	HUBEI	30.1622
Avoid	HUNAN	27.5755
Avoid	GUANGDONG	28.6016
Avoid	GUANGXI	21.5946
Avoid	HAINAN	27.5879
Avoid	CHONGQING	22.5901
Avoid	SICHUAN	26.6749
Avoid	GUIZHOU	19.6233
Avoid	YUNNAN	24.7718
Avoid	TIBET	15.0888
Avoid	SHAANXI	27.1501
Avoid	GANSU	24.0471
Avoid	QINGHAI	19.6949
Avoid	NINGXIA	19.268
Avoid	XINJIANG	26.109
Shift	BEIJING	37.3759
Shift	TIANJIN	46.2553
Shift	HEBEI	46.6284
Shift	SHANXI	42.0204
Shift	INNERMONGOLIA	41.7
Shift	LIAONING	46.435
Shift	JILIN	47.1883
Shift	HEILONGJIANG	45.8074
Shift	SHANGHAI	37.5406
Shift	JIANGSU	46.8025
Shift	ZHEJIANG	50.8102
Shift	ANHUI	50.6707
Shift	FUJIAN	51.5831
Shift	JIANGXI	53.3545
Shift	SHANDONG	48.3103
Shift	HENAN	48.5841
Shift	HUBEI	49.9772
Shift	HUNAN	51.2442
Shift	GUANGDONG	48.2755
Shift	GUANGXI	49.6703
Shift	HAINAN	48.584
Shift	CHONGQING	49.6189
Shift	SICHUAN	48.7522
Shift	GUIZHOU	52.5471
Shift	YUNNAN	52.2992
Shift	TIBET	52.0517
Shift	SHAANXI	46.6208
Shift	GANSU	47.8562
Shift	QINGHAI	49.513
Shift	NINGXIA	49.659
Shift	XINJIANG	47.7667
Improve	BEIJING	69.1595
Improve	TIANJIN	70.0266
Improve	HEBEI	66.5017
Improve	SHANXI	67.4681
Improve	INNERMONGOLIA	68.7909
Improve	LIAONING	67.7124
Improve	JILIN	68.4727
Improve	HEILONGJIANG	68.424
Improve	SHANGHAI	68.9997
Improve	JIANGSU	69.1739
Improve	ZHEJIANG	69.2367
Improve	ANHUI	68.0339
Improve	FUJIAN	70.7859
Improve	JIANGXI	65.9569
Improve	SHANDONG	69.4938
Improve	HENAN	67.3532
Improve	HUBEI	66.5607
Improve	HUNAN	64.9651
Improve	GUANGDONG	69.9127
Improve	GUANGXI	69.6085
Improve	HAINAN	72.0017
Improve	CHONGQING	71.7968
Improve	SICHUAN	70.5569
Improve	GUIZHOU	72.228
Improve	YUNNAN	73.0931
Improve	TIBET	76.2596
Improve	SHAANXI	66.9861
Improve	GANSU	66.0481
Improve	QINGHAI	70.1134
Improve	NINGXIA	73.0613
Improve	XINJIANG	70.2702
Technology	BEIJING	48.645
Technology	TIANJIN	47.0614
Technology	HEBEI	51.0082
Technology	SHANXI	45.7525
Technology	INNERMONGOLIA	39.3823
Technology	LIAONING	48.9771
Technology	JILIN	48.3834
Technology	HEILONGJIANG	46.6162
Technology	SHANGHAI	41.0411
Technology	JIANGSU	47.1666
Technology	ZHEJIANG	54.1302
Technology	ANHUI	51.0039
Technology	FUJIAN	50.1998
Technology	JIANGXI	53.9767
Technology	SHANDONG	48.5281
Technology	HENAN	51.1211
Technology	HUBEI	49.5809
Technology	HUNAN	53.8823
Technology	GUANGDONG	49.87
Technology	GUANGXI	49.9883
Technology	HAINAN	51.1198
Technology	CHONGQING	45.9687
Technology	SICHUAN	50.2757
Technology	GUIZHOU	53.6666
Technology	YUNNAN	54.105
Technology	TIBET	52.9541
Technology	SHAANXI	49.4724
Technology	GANSU	50.454
Technology	QINGHAI	52.7373
Technology	NINGXIA	49.1013
Technology	XINJIANG	49.6787
Regulation	BEIJING	57.4943
Regulation	TIANJIN	61.1425
Regulation	HEBEI	60.7874
Regulation	SHANXI	60.6099
Regulation	INNERMONGOLIA	60.6752
Regulation	LIAONING	59.0643
Regulation	JILIN	60.4317
Regulation	HEILONGJIANG	59.2635
Regulation	SHANGHAI	56.5139
Regulation	JIANGSU	62.0078
Regulation	ZHEJIANG	62.5827
Regulation	ANHUI	61.4881
Regulation	FUJIAN	62.1308
Regulation	JIANGXI	60.9052
Regulation	SHANDONG	62.3881
Regulation	HENAN	61.0836
Regulation	HUBEI	59.7912
Regulation	HUNAN	59.3608
Regulation	GUANGDONG	60.6585
Regulation	GUANGXI	61.8216
Regulation	HAINAN	60.9518
Regulation	CHONGQING	63.0268
Regulation	SICHUAN	62.8345
Regulation	GUIZHOU	64.0662
Regulation	YUNNAN	64.3581
Regulation	TIBET	62.4884
Regulation	SHAANXI	60.7706
Regulation	GANSU	59.1766
Regulation	QINGHAI	61.6464
Regulation	NINGXIA	62.8491
Regulation	XINJIANG	60.9798
Information	BEIJING	44.103
Information	TIANJIN	35.4865
Information	HEBEI	37.487
Information	SHANXI	33.4209
Information	INNERMONGOLIA	35.6939
Information	LIAONING	35.8418
Information	JILIN	35.8623
Information	HEILONGJIANG	36.8861
Information	SHANGHAI	43.5719
Information	JIANGSU	37.4419
Information	ZHEJIANG	37.444
Information	ANHUI	34.5822
Information	FUJIAN	36.5197
Information	JIANGXI	28.2257
Information	SHANDONG	41.7088
Information	HENAN	36.654
Information	HUBEI	39.7332
Information	HUNAN	35.0913
Information	GUANGDONG	37.3152
Information	GUANGXI	29.4875
Information	HAINAN	37.0612
Information	CHONGQING	35.2814
Information	SICHUAN	33.4888
Information	GUIZHOU	32.7245
Information	YUNNAN	34.3778
Information	TIBET	31.3049
Information	SHAANXI	35.3417
Information	GANSU	29.7274
Information	QINGHAI	29.6753
Information	NINGXIA	31.4278
Information	XINJIANG	36.1037
Economy	BEIJING	48.0591
Economy	TIANJIN	40.3975
Economy	HEBEI	39.2785
Economy	SHANXI	43.5496
Economy	INNERMONGOLIA	39.1526
Economy	LIAONING	37.1629
Economy	JILIN	39.8099
Economy	HEILONGJIANG	38.3596
Economy	SHANGHAI	46.485
Economy	JIANGSU	45.6414
Economy	ZHEJIANG	44.3979
Economy	ANHUI	35.251
Economy	FUJIAN	37.651
Economy	JIANGXI	32.8076
Economy	SHANDONG	42.779
Economy	HENAN	39.2824
Economy	HUBEI	35.2857
Economy	HUNAN	35.3634
Economy	GUANGDONG	41.9161
Economy	GUANGXI	38.3739
Economy	HAINAN	41.293
Economy	CHONGQING	39.8818
Economy	SICHUAN	44.5757
Economy	GUIZHOU	36.8932
Economy	YUNNAN	41.2804
Economy	TIBET	29.7134
Economy	SHAANXI	38.7687
Economy	GANSU	33.0339
Economy	QINGHAI	35.9759
Economy	NINGXIA	34.9041
Economy	XINJIANG	35.8401

## Sheet: Fig 4
Transport demand (Tpkm/Ttkm) in 2015	PASSENGER	FREIGHT		Transport demand (Tpkm/Ttkm) in 2060	PASSENGER	FREIGHT
BaU	9.53823	6.81777		BaU	27.6749	16.5897
				Avoid	11.301	15.6204
				Shift	28.9022	17.483
				Improve	28.1939	17.0497
				Technology	21.2998	17.3931
				Regulation	24.6205	16.7069
				Information	14.2092	16.7562
				Economy	23.4521	16.0222
Energy efficiency (MJ/pkm or MJ/tkm) in 2015	PASSENGER	FREIGHT		Energy efficiency (MJ/pkm or MJ/tkm) in 2060	PASSENGER	FREIGHT
BaU	1.10606	1.00211		BaU	0.537826	0.653893
				Avoid	0.485991	0.639681
				Shift	0.328417	0.198749
				Improve	0.296391	0.288005
				Technology	0.448022	0.352949
				Regulation	0.225822	0.302373
				Information	0.383434	0.423997
				Economy	0.411254	0.516092
Carbon intensity (gCO2/MJ) in 2015	PASSENGER	FREIGHT		Carbon intensity (gCO2/MJ) in 2060	PASSENGER	FREIGHT
BaU	69.1377	73.4721		BaU	41.1903	63.2582
				Avoid	41.9197	63.2078
				Shift	28.9374	55.1316
				Improve	7.83706	1.34017
				Technology	23.0571	34.0132
				Regulation	5.82943	2.29714
				Information	41.7319	63.0397
				Economy	34.1155	51.6504

## Sheet: Fig 5
Region	GDP per capita (1000 RMB)	Avoid	Shift	Improve	Technology	Regulation	Information	Economy
BEIJING	106.009	0.354494	0.373759	0.691595	0.48645	0.574943	0.44103	0.480591
TIANJIN	106.905	0.224378	0.462553	0.700266	0.470614	0.611425	0.354865	0.403975
HEBEI	40.1429	0.325086	0.466284	0.665017	0.510082	0.607874	0.37487	0.392785
SHANXI	34.843	0.318413	0.420204	0.674681	0.457525	0.606099	0.334209	0.435496
INNERMONGOLIA	71.0136	0.26803	0.417	0.687909	0.393823	0.606752	0.356938	0.391526
LIAONING	65.4245	0.272062	0.46435	0.677124	0.489771	0.590643	0.358418	0.371629
JILIN	51.0829	0.280493	0.471883	0.684727	0.483834	0.604317	0.358623	0.398099
HEILONGJIANG	39.5689	0.308783	0.458074	0.68424	0.466162	0.592635	0.368861	0.383596
SHANGHAI	104.031	0.359257	0.375406	0.689997	0.410411	0.565139	0.435719	0.46485
JIANGSU	87.9092	0.275451	0.468025	0.691739	0.471666	0.620078	0.374419	0.456414
ZHEJIANG	77.4264	0.292109	0.508102	0.692367	0.541302	0.625827	0.37444	0.443979
ANHUI	35.8165	0.254518	0.506707	0.680339	0.510039	0.614881	0.345822	0.35251
FUJIAN	67.6734	0.244948	0.515831	0.707859	0.501998	0.621308	0.365197	0.37651
JIANGXI	36.6268	0.200132	0.533545	0.659569	0.539767	0.609052	0.282257	0.328076
SHANDONG	63.9812	0.328638	0.483103	0.694938	0.485281	0.623881	0.417088	0.42779
HENAN	39.0318	0.302901	0.485841	0.673532	0.511211	0.610836	0.36654	0.392824
HUBEI	50.4959	0.301622	0.499772	0.665607	0.495809	0.597912	0.397332	0.352857
HUNAN	42.6098	0.275755	0.512442	0.649651	0.538823	0.593608	0.350913	0.353634
GUANGDONG	67.1145	0.286016	0.482755	0.699127	0.4987	0.606585	0.373152	0.419161
GUANGXI	35.0357	0.215946	0.496703	0.696085	0.499883	0.618216	0.294875	0.383739
HAINAN	40.645	0.275879	0.48584	0.720017	0.511198	0.609518	0.370612	0.41293
CHONGQING	52.0957	0.225901	0.496189	0.717968	0.459687	0.630268	0.352814	0.398818
SICHUAN	36.6323	0.266749	0.487522	0.705569	0.502757	0.628345	0.334888	0.445757
GUIZHOU	29.7523	0.196233	0.525471	0.72228	0.536666	0.640662	0.327245	0.368932
YUNNAN	28.7203	0.247718	0.522992	0.730931	0.54105	0.643581	0.343778	0.412804
TIBET	31.6787	0.150888	0.520517	0.762596	0.529541	0.624884	0.313049	0.297134
SHAANXI	47.5135	0.271501	0.466208	0.669861	0.494724	0.607706	0.353417	0.387687
GANSU	26.1166	0.240471	0.478562	0.660481	0.50454	0.591766	0.297274	0.330339
QINGHAI	41.1063	0.196949	0.49513	0.701134	0.527373	0.616464	0.296753	0.359759
NINGXIA	43.5894	0.19268	0.49659	0.730613	0.491013	0.628491	0.314278	0.349041
XINJIANG	39.5119	0.26109	0.477667	0.702702	0.496787	0.609798	0.361037	0.358401

## Sheet: Fig 6
Scenario	Cost (Trillion RMB)			Scenario	Region	Contribution to carbon neutrality (%)	Changes in investment costs (%)
BaU	195.674			Avoid	BEIJING	35.4494	-54.2223
Avoid	98.7959			Avoid	TIANJIN	22.4378	-38.2889
Shift	125.303			Avoid	HEBEI	32.5086	-59.3795
Improve	190.088			Avoid	SHANXI	31.8413	-57.006
Technology	138.364			Avoid	INNERMONGOLIA	26.803	-50.0602
Regulation	193.012			Avoid	LIAONING	27.2062	-50.1519
Information	101.15			Avoid	JILIN	28.0493	-50.7589
Economy	137.829			Avoid	HEILONGJIANG	30.8783	-57.5792
				Avoid	SHANGHAI	35.9257	-57.4817
				Avoid	JIANGSU	27.5451	-44.8905
				Avoid	ZHEJIANG	29.2109	-49.0327
				Avoid	ANHUI	25.4518	-49.2081
				Avoid	FUJIAN	24.4948	-45.4758
				Avoid	JIANGXI	20.0132	-40.5491
				Avoid	SHANDONG	32.8638	-57.573
				Avoid	HENAN	30.2901	-55.2864
				Avoid	HUBEI	30.1622	-53.7393
				Avoid	HUNAN	27.5755	-49.2155
				Avoid	GUANGDONG	28.6016	-49.7815
				Avoid	GUANGXI	21.5946	-40.8259
				Avoid	HAINAN	27.5879	-49.5015
				Avoid	CHONGQING	22.5901	-41.1397
				Avoid	SICHUAN	26.6749	-46.1853
				Avoid	GUIZHOU	19.6233	-36.8975
				Avoid	YUNNAN	24.7718	-46.0427
				Avoid	TIBET	15.0888	-31.6618
				Avoid	SHAANXI	27.1501	-48.7884
				Avoid	GANSU	24.0471	-48.0941
				Avoid	QINGHAI	19.6949	-38.3743
				Avoid	NINGXIA	19.268	-39.6042
				Avoid	XINJIANG	26.109	-51.0414
				Shift	BEIJING	37.3759	-24.5547
				Shift	TIANJIN	46.2553	-32.9899
				Shift	HEBEI	46.6284	-38.9769
				Shift	SHANXI	42.0204	-38.7071
				Shift	INNERMONGOLIA	41.7	-34.6211
				Shift	LIAONING	46.435	-25.4192
				Shift	JILIN	47.1883	-32.1172
				Shift	HEILONGJIANG	45.8074	-29.5412
				Shift	SHANGHAI	37.5406	-18.9955
				Shift	JIANGSU	46.8025	-37.1682
				Shift	ZHEJIANG	50.8102	-43.5346
				Shift	ANHUI	50.6707	-33.4332
				Shift	FUJIAN	51.5831	-38.1319
				Shift	JIANGXI	53.3545	-30.4114
				Shift	SHANDONG	48.3103	-42.1386
				Shift	HENAN	48.5841	-37.1576
				Shift	HUBEI	49.9772	-28.5756
				Shift	HUNAN	51.2442	-27.7179
				Shift	GUANGDONG	48.2755	-35.1872
				Shift	GUANGXI	49.6703	-36.1971
				Shift	HAINAN	48.584	-34.0438
				Shift	CHONGQING	49.6189	-37.3065
				Shift	SICHUAN	48.7522	-41.6079
				Shift	GUIZHOU	52.5471	-40.4044
				Shift	YUNNAN	52.2992	-47.2961
				Shift	TIBET	52.0517	-25.1713
				Shift	SHAANXI	46.6208	-33.5561
				Shift	GANSU	47.8562	-26.4454
				Shift	QINGHAI	49.513	-34.005
				Shift	NINGXIA	49.659	-38.1804
				Shift	XINJIANG	47.7667	-32.1342
				Improve	BEIJING	69.1595	-8.27274
				Improve	TIANJIN	70.0266	-5.8953
				Improve	HEBEI	66.5017	-0.127936
				Improve	SHANXI	67.4681	0.570874
				Improve	INNERMONGOLIA	68.7909	-2.62607
				Improve	LIAONING	67.7124	-2.11279
				Improve	JILIN	68.4727	-2.77048
				Improve	HEILONGJIANG	68.424	1.92202
				Improve	SHANGHAI	68.9997	-6.70397
				Improve	JIANGSU	69.1739	-7.47172
				Improve	ZHEJIANG	69.2367	-5.18262
				Improve	ANHUI	68.0339	-0.541886
				Improve	FUJIAN	70.7859	-2.64594
				Improve	JIANGXI	65.9569	-0.136479
				Improve	SHANDONG	69.4938	-4.34542
				Improve	HENAN	67.3532	-1.55212
				Improve	HUBEI	66.5607	-3.09615
				Improve	HUNAN	64.9651	-2.98685
				Improve	GUANGDONG	69.9127	-3.63295
				Improve	GUANGXI	69.6085	-0.979686
				Improve	HAINAN	72.0017	-2.27812
				Improve	CHONGQING	71.7968	-4.20426
				Improve	SICHUAN	70.5569	-3.69434
				Improve	GUIZHOU	72.228	-2.20145
				Improve	YUNNAN	73.0931	-0.999318
				Improve	TIBET	76.2596	9.04266
				Improve	SHAANXI	66.9861	-4.08735
				Improve	GANSU	66.0481	3.92854
				Improve	QINGHAI	70.1134	-0.188968
				Improve	NINGXIA	73.0613	2.78643
				Improve	XINJIANG	70.2702	0.903699
				Technology	BEIJING	48.645	-36.1327
				Technology	TIANJIN	47.0614	-23.5764
				Technology	HEBEI	51.0082	-41.001
				Technology	SHANXI	45.7525	-37.3744
				Technology	INNERMONGOLIA	39.3823	-18.3117
				Technology	LIAONING	48.9771	-20.6539
				Technology	JILIN	48.3834	-23.2151
				Technology	HEILONGJIANG	46.6162	-20.1286
				Technology	SHANGHAI	41.0411	-10.4306
				Technology	JIANGSU	47.1666	-24.3746
				Technology	ZHEJIANG	54.1302	-39.9663
				Technology	ANHUI	51.0039	-23.9638
				Technology	FUJIAN	50.1998	-23.6507
				Technology	JIANGXI	53.9767	-20.9467
				Technology	SHANDONG	48.5281	-31.5985
				Technology	HENAN	51.1211	-33.351
				Technology	HUBEI	49.5809	-14.8116
				Technology	HUNAN	53.8823	-23.2805
				Technology	GUANGDONG	49.87	-27.0906
				Technology	GUANGXI	49.9883	-26.8567
				Technology	HAINAN	51.1198	-30.4215
				Technology	CHONGQING	45.9687	-16.1255
				Technology	SICHUAN	50.2757	-34.7598
				Technology	GUIZHOU	53.6666	-37.1483
				Technology	YUNNAN	54.105	-44.978
				Technology	TIBET	52.9541	-26.849
				Technology	SHAANXI	49.4724	-30.9874
				Technology	GANSU	50.454	-26.8378
				Technology	QINGHAI	52.7373	-36.4431
				Technology	NINGXIA	49.1013	-30.1845
				Technology	XINJIANG	49.6787	-29.913
				Regulation	BEIJING	57.4943	2.78517
				Regulation	TIANJIN	61.1425	-0.555524
				Regulation	HEBEI	60.7874	-7.71923
				Regulation	SHANXI	60.6099	-11.0929
				Regulation	INNERMONGOLIA	60.6752	-5.51738
				Regulation	LIAONING	59.0643	11.6813
				Regulation	JILIN	60.4317	2.4676
				Regulation	HEILONGJIANG	59.2635	9.44146
				Regulation	SHANGHAI	56.5139	11.5947
				Regulation	JIANGSU	62.0078	-9.07575
				Regulation	ZHEJIANG	62.5827	-11.9663
				Regulation	ANHUI	61.4881	5.59089
				Regulation	FUJIAN	62.1308	1.6797
				Regulation	JIANGXI	60.9052	10.1177
				Regulation	SHANDONG	62.3881	-10.6297
				Regulation	HENAN	61.0836	-3.65259
				Regulation	HUBEI	59.7912	8.8995
				Regulation	HUNAN	59.3608	8.88493
				Regulation	GUANGDONG	60.6585	0.459402
				Regulation	GUANGXI	61.8216	1.1402
				Regulation	HAINAN	60.9518	5.92403
				Regulation	CHONGQING	63.0268	-0.813865
				Regulation	SICHUAN	62.8345	-9.33766
				Regulation	GUIZHOU	64.0662	0.322357
				Regulation	YUNNAN	64.3581	-7.87671
				Regulation	TIBET	62.4884	31.1896
				Regulation	SHAANXI	60.7706	-3.15125
				Regulation	GANSU	59.1766	14.1258
				Regulation	QINGHAI	61.6464	6.43091
				Regulation	NINGXIA	62.8491	8.22675
				Regulation	XINJIANG	60.9798	9.57858
				Information	BEIJING	44.103	-55.9651
				Information	TIANJIN	35.4865	-45.057
				Information	HEBEI	37.487	-53.6924
				Information	SHANXI	33.4209	-45.0991
				Information	INNERMONGOLIA	35.6939	-49.0803
				Information	LIAONING	35.8418	-48.2427
				Information	JILIN	35.8623	-47.7271
				Information	HEILONGJIANG	36.8861	-51.7842
				Information	SHANGHAI	43.5719	-55.8537
				Information	JIANGSU	37.4419	-46.7657
				Information	ZHEJIANG	37.444	-48.0829
				Information	ANHUI	34.5822	-47.6388
				Information	FUJIAN	36.5197	-48.7836
				Information	JIANGXI	28.2257	-36.8185
				Information	SHANDONG	41.7088	-57.5899
				Information	HENAN	36.654	-50.7521
				Information	HUBEI	39.7332	-55.5806
				Information	HUNAN	35.0913	-47.8023
				Information	GUANGDONG	37.3152	-48.5751
				Information	GUANGXI	29.4875	-36.4075
				Information	HAINAN	37.0612	-48.8628
				Information	CHONGQING	35.2814	-45.458
				Information	SICHUAN	33.4888	-41.8751
				Information	GUIZHOU	32.7245	-42.3094
				Information	YUNNAN	34.3778	-45.2859
				Information	TIBET	31.3049	-39.1846
				Information	SHAANXI	35.3417	-47.9043
				Information	GANSU	29.7274	-40.6218
				Information	QINGHAI	29.6753	-37.3443
				Information	NINGXIA	31.4278	-40.5734
				Information	XINJIANG	36.1037	-50.8723
				Economy	BEIJING	48.0591	-25.7753
				Economy	TIANJIN	40.3975	-19.1507
				Economy	HEBEI	39.2785	-37.9464
				Economy	SHANXI	43.5496	-42.5251
				Economy	INNERMONGOLIA	39.1526	-29.2945
				Economy	LIAONING	37.1629	-30.6202
				Economy	JILIN	39.8099	-31.8825
				Economy	HEILONGJIANG	38.3596	-37.74
				Economy	SHANGHAI	46.485	-31.4624
				Economy	JIANGSU	45.6414	-25.6103
				Economy	ZHEJIANG	44.3979	-29.3667
				Economy	ANHUI	35.251	-30.0329
				Economy	FUJIAN	37.651	-23.1634
				Economy	JIANGXI	32.8076	-30.109
				Economy	SHANDONG	42.779	-29.1486
				Economy	HENAN	39.2824	-34.8606
				Economy	HUBEI	35.2857	-25.8306
				Economy	HUNAN	35.3634	-29.5264
				Economy	GUANGDONG	41.9161	-29.4388
				Economy	GUANGXI	38.3739	-30.7256
				Economy	HAINAN	41.293	-28.813
				Economy	CHONGQING	39.8818	-22.1031
				Economy	SICHUAN	44.5757	-32.3155
				Economy	GUIZHOU	36.8932	-20.7537
				Economy	YUNNAN	41.2804	-28.4157
				Economy	TIBET	29.7134	-16.9959
				Economy	SHAANXI	38.7687	-29.0292
				Economy	GANSU	33.0339	-35.2166
				Economy	QINGHAI	35.9759	-27.4349
				Economy	NINGXIA	34.9041	-25.3053
				Economy	XINJIANG	35.8401	-28.9302
